# Supplementary material for: Signs of immunosenescence correlate with poor outcome of mRNA COVID-19 vaccination in older adults
Source: Nat Aging. 2022 Oct 14;2(10):896–905. doi: 10.1038/s43587-022-00292-y (PMC10154205; doi:10.1038/s43587-022-00292-y)
Supplement: Supplementary file 3 — Source Data Fig. 1 [file 43587_2022_292_MOESM3_ESM.xlsx]

## Sheet: Fig. 1a
Donor Age Group	patientAgeAtFirstBloodsample	VNT
≥66	95	206.6
	93	61.8
	93	286.92
	93	1082.21
	88
	88	20
	86	87.3
	86	20
	84	20
	84	93.4
	83	242.8
	81	1775.48
	80	116.4
	74	142.1
	74	162.3
	71	20
	70	2038.16
	67	160
41-65	65	1056.05
	61	1959.1
	60	2560
	59	2560
	58	20
	58	2560
	58	797.661
	56	1150.65
	56	1875.48
	56	2560
	55	2560
	55	2132.59
	54	1895.3
	54	2560
	54	1930.12
	54	949.92
	53	1280
	51	885.16
	47	997.2
	45	1044.68
	45	1936
	44	999.08
	44	953.9
	44	752.3
	42	556.9
22-40	40	2560
	35	2560
	34	2093
	33	1837.74
	31	1042.66
	31	2012.19
	29	2560
	29	2560
	29	2560
	28	2560
	28	2560
	27	1512.95
	26	2560
	26	2560
	26	2560
	26	2560
	26	2560
	25	2560
	25	1191.14
	25	1901.46
	23	1508.17
	22	1145.28
	22	1146.3

## Sheet: Fig. 1b
VNT age groups
22-40	41-65	≥ 66
2560	1056.05	206.6
2560	1959.1	61.8
2093	2560	286.92
1837.74	2560	1082.21
1042.66	20	20
2012.19	2560	87.3
2560	797.661	20
2560	1150.65	20
2560	1875.48	93.4
2560	2560	242.8
2560	2560	1775.48
1512.95	2132.59	116.4
2560	1895.3	142.1
2560	2560	162.3
2560	1930.12	20
2560	949.92	2038.16
2560	1280	160
2560	885.16
1191.14	997.2
1901.46	1044.68
1508.17	1936
1145.28	999.08
1146.3	953.9
	752.3
	556.9

## Sheet: Fig. 1c
S-specific IgG MBC age groups
22-40	41-65	≥ 66
0.0172117	0	0
0.0880282	0.48
		0
	0.570825	0.0291545
0	0.0188324	0
2.35703		0.0145138
0	0.314961
0.182357	0.40965
	0.705394	0
4.50955	0.180424	0
	1.0479	0
1.90892	0.40965	0.568028
0.0680735	0	0
	1.28655
		0
0.214286	0.0680272	0
	0.173611
7.54717	0.0568397	0
	0
3.9554	0.0740741
	0
2.67541
1.90019	0.110132
	0.255319
	0.169492

## Sheet: Fig. 1d
Total IgG MBC
	22-40		41-65		≥ 66
	11620		7500		5040
	11360		10000
					1980
			9460		6860
	7640		10620		23238
	21892				13780
	10618		5080
	8774		4394
			4820		5100
	20002		4434		4960
			6680		8738
	17392		4394		7394
	2938		8978		20320
			1710
					1780
	5600		11760		5840
			5760
	15582		10556		1240
			740
	7534		8100
			6680
	23174
	19998		9080
			9400
			10620

## Sheet: Fig. 1e
Donor Age Group	patientAgeAtFirstBloodsample	S-specific response
≥66	95	39
	93	0
	93	33
	93	497
	88	60
	88	0
	86	1
	86	18
	84	8
	84	40
	83	20
	81	17
	80	206
	74	114
	74	106
	71	4
	70	42
	67	208
41-65	65	22
	61	212
	60	71
	59	10
	58	9
	58	313
	58	68
	56	220
	56	250
	56	277
	55	104
	55	383
	54	53
	54	52
	54	45
	54	306
	53	214
	51	29
	47	94
	45	370
	45	49
	44	52
	44	184
	44	76
	42	52
22-40	40	368
	35	77
	34	65
	33	105
	31	8
	31	233
	29	156
	29	296
	29	176
	28	81
	28	60
	27	251
	26	310
	26	152
	26	172
	26	240
	26	65
	25	135
	25	295
	25	510
	23	96
	22	110
	22	78

## Sheet: Fig. 1f
S-specific IFNg age groups
22-40	41-65	≥ 66
368	22	39
77	212	0.11
65	71	33
105	10	497
8	9	60
233	313	0.11
156	68	1
296	220	18
176	250	8
81	277	40
60	104	20
251	383	17
310	53	206
152	52	114
172	45	106
240	306	4
65	214	42
135	29	208
295	94
510	370
96	49
110	52
78	184
	76
	52

## Sheet: Fig. 1g
Frequency of non-resopnders
22-40	41-65	≥ 66
4.3	8	27.8

## Sheet: Fig. 1h
	Vaccinated S, M and N
Donor Age Group	S	Nu	M
≥66	39	0	0
	0	0	114
	33	0	5
	497	23	10
	60	1	0
	0	0	0
	1	0	0
	18	30	0
	8	0	2
	40	10	8
	20	3	1
	17	0	0
	206	0	2
	114	0	0
	106	0	0
	4	2	0
	42	7	3
	208	0	2
41-65	22	0	0
	212	0	4
	71	21	1
	10	0	0
	9	8	4
	313	21	11
	68	4	2
	220	0	3
	250	0	0
	277	1	5
	104		1
	383	0	3
	53	4	3
	52	8	0
	45	4	7
	306	2	0
	214	2	2
	29	1	0
	94	0	0
	370	40	0
	49	3	3
	52	0	0
	184	20	4
	76	0	0
	52	0	4
22-40	368	27	16
	77	4	2
	65	16	19
	105	21	17
	8	0	0
	233	28	7
	156	3	5
	296	8	16
	176	9	0
	81	24	1
	60	4	0
	251	36	35
	310	2	8
	152	9	5
	172	0	4
	240	2	0
	65	9	11
	135	0	0
	295	28	15
	510	0	2
	96	0	4
	110	1	1
	78	24	8
