# Supplementary material for: Signs of immunosenescence correlate with poor outcome of mRNA COVID-19 vaccination in older adults
Source: Nat Aging. 2022 Oct 14;2(10):896–905. doi: 10.1038/s43587-022-00292-y (PMC10154205; doi:10.1038/s43587-022-00292-y)
Supplement: Supplementary file 4 — Source Data Fig. 2 [file 43587_2022_292_MOESM4_ESM.xlsx]

## Sheet: Fig. 2a
				IFNg CD4				IL-2 CD4				TNFa CD4				IFNg CD8				IL2-2 CD8				TNFa CD8
				22-40	41-65	≥ 66		22-40	41-65	≥ 66		22-40	41-65	≥ 66		22-40	41-65	≥ 66		22-40	41-65	≥ 66		22-40	41-65	≥ 66
					0.122	0.02			0.139	0.039			0.17	0.05			0.046	0.0011			0.0011	0.0011			0.034	0.0011
				0.103	0.116	0.04		0.156	0.229	0.01		0.171	0.16	0.06		0.017	0.191	0.0011		0.0011	0.028	0.0011		0.007	0.02	0.08
				0.09	0.069	0.029		0.05	0.093	0.035		0.11	0.07	0.04		0.17	0.079	0.017		0.0011	0.008	0.0011		0.08	0.0011	0.0011
				0.036				0.099				0.12				0.001				0.0011				0.0011
				0.021	0.017	0.054		0.047	0.025	0.072		0.08	0.0011	0.07		0.014	0.019	0.015		0.0011	0.009	0.0011		0.0011	0.0011	0.04
				0.434	0.202	0.013		0.186	0.128	0.0011		0.17	0.1	0.01		1.78	0.171	0.036		0.001	0.011	0.0011		0.05	0.0011	0.035
				0.169	0.03			0.167	0.08			0.12	0.08			0.024	0.08			0.012	0.0011			0.0011	0.05
				0.153	0.05	0.01		0.118	0.093	0.029		0.13	0.09	0.05		0.036	0.151	0.023		0.002	0.016	0.0011		0.049	0.0011	0.07
				0.131		0.0011		0.107		0.031		0.07		0.05		0.091		0.025		0.0011		0.017		0.06		0.0011
				0.312	0.08	0.07		0.036	0.069	0.014		0.04	0.06	0.03		0.33	0.55	0.1		0.0011	0.022	0.006		0.0011	0.03	0.03
				0.14	0.037	0.024		0.12	0.073	0.054		0.12	0.06	0.01		0.03	0.019	0.047		0.002	0	0.018		0.04	0.06	0.0011
				0.118	0.111	0.043		0.074	0.128	0.047		0.03	0.12	0.04		0.052	2.812	0.015		0.0011	0.067	0.018		0.0011	0.521	0.0011
				0.17	0.073	0.069		0.0011	0.11	0.071		0.08	0.1	0.13		0.25	0.055	0.031		0.0011	0.002	0.0011		0.0011	0.0011	0.03
				0.121	0.053	0.0011		0.044	0.022	0.02		0.04	0.05	0.07		0.061	0.048	0.0011		0.015	0.001	0.0011		0.0011	0.0011	0.0011
				0.194		0.119		0.19		0.126		0.19		0.18		0.073		0.079		0.01		0.0011		0.04		0.11
				0.316	0.118	0.006		0.31	0.076	0.0011		0.3	0.09	0.01		0.137	0.387	0.015		0.004	0.019	0.0011		0.0011	0.12	0.0011
				0.112	0.156	0.048		0.159	0.305	0.045		0.15	0.17	0.0011		0.085	0.154	0.122		0.0011	0.007	0.014		0.0011	0	0.0011
				0.118	0.1	0.159		0.191	0.096	0.179		0.02	0.07	0.23		0.182	0.019	0.0011		0.0011	0.0011	0.012		0.0011	0.026	0.0011
				0.157	0.046			0.178	0.043			0.15	0.06			0.072	0.053			0.01	0.0011			0.0011	0.023
				0.156	0.44			0.223	0.182			0.19	0.39			0.624	0.338			0.013	0.008			0.075	0.02
				0.201	0.158			0.099	0.187			0.13	0.16			0.04	0.015			0.0011	0.003			0.0011	0.031
				0.083	0.073			0.066	0.056			0.0011	0.07			0.05	0.61			0.0011	0.0011			0.0011	0.0011
				0.146	0.076			0.236	0.061			0.21	0.071			0.075	0.103			0.012	0.011			0.079	0.0011
					0.042				0.044				0.01				0.041				0.0011				0.0011
					0.05				0.085				0.21				0.136				0.0011				0.04

## Sheet: Fig. 2b
	IFN-γ+IL-2+TNF-α+	IFN-γ+IL-2+	IFN-γ+TNF-α+	IL-2+TNF-α+
22-40	0.016	0.024	0.02	0.026
41-65	0.009	0.016	0.012	0.02
≥ 66	0.001	0.007	0.005	0.015

## Sheet: Fig. 2c
	IFN-γ+IL-2+TNF-α+	IFN-γ+IL-2+	IFN-γ+TNF-α+	IL-2+TNF-α+
22-40	0.025105	0.02961	0.016185	0.018815
41-65	0.02058	0.029	0.01133	0.031
≥ 66	0.0179	0.023	0.00937	0.028
