# Supplementary material for: Signs of immunosenescence correlate with poor outcome of mRNA COVID-19 vaccination in older adults
Source: Nat Aging. 2022 Oct 14;2(10):896–905. doi: 10.1038/s43587-022-00292-y (PMC10154205; doi:10.1038/s43587-022-00292-y)
Supplement: Supplementary file 5 — Source Data Fig. 3 [file 43587_2022_292_MOESM5_ESM.xlsx]

## Sheet: Fig. 3a
	CD4 Naïve	CD4 CM	CD4 EM	CD4 EMRA			CD8 Naïve	CD8 CM	CD8 EM	CD8 EMRA
22-40	36.9177	38.8818	22.15	2.045		22-40	42.7045	10.7409	30.1955	16.3732
41-65	29.6814	45.5455	22.8273	1.94		41-65	31.6736	13.6732	34.5318	20.1191
≥ 66	20.075	48.9125	29.3694	1.62		≥ 66	7.3725	12.6294	48.6812	31.305

## Sheet: Fig. 3b
Donor Age Group		patientAgeAtFirstBloodsample	CD4 Naïve		patientAgeAtFirstBloodsample	CD8 Naïve
≥66		95	33.4		95	7.25
		93	8.72		93	7.28
		93	20.9		93	1.73
		93			93
		88	12.2		88	1.7
		88	35.9		88	2.84
		86			86
		86	19.9		86	4.59
		84	6.88		84	0.7
		84	20.1		84	3.65
		83	14.5		83	2.12
		81	25.7		81	2.94
		80	20.7		80	5.84
		74	23.1		74	2.13
		74	19.5		74	24.7
		71	10.5		71	2.29
		70	20.3		70	19.2
		67	28.9		67	29
41-65		65	44.5		65	21.3
		61	36.8		61	29.1
		60	16.4		60	47.6
		59			59
		58	2.57		58	1.86
		58	22.7		58	18
		58	9.81		58	17.7
		56	40.3		56	15.5
		56			56
		56	30.4		56	29.5
		55	34		55	28
		55	45.6		55	53.8
		54	20.4		54	12.2
		54	28.2		54	37.3
		54			54
		54	27.4		54	33.6
		53	32.4		53	39.8
		51	59		51	58.2
		47	31.1		47	27
		45	36.8		45	27.2
		45	8.71		45	2.96
		44	37.3		44	55.9
		44	38.6		44	54.1
		44	21.3		44	41.9
		42	28.7		42	44.3
22-40		40			40
		35	32.6		35	20.3
		34	27.6		34	28.5
		33	42.9		33	51.5
		31	44		31	38.5
		31	49.6		31	47
		29	42.7		29	66.4
		29	20.4		29	34.3
		29	26.4		29	38.4
		28	30.6		28	26.3
		28	23.3		28	28.6
		27	34.7		27	30
		26	5.79		26	20.1
		26	45.2		26	46.1
		26	38.3		26	63.7
		26	46.9		26	39
		26	38.3		26	34.6
		25	40.7		25	51.2
		25	47.8		25	39.7
		25	49.4		25	53.9
		23	53.5		23	58.5
		22	36.1		22	69.5
		22	35.4		22	53.4

## Sheet: Fig. 3c
Donor Age Group		CD4 Naïve	S-specific response		CD8 Naïve	S-specific response
≥66		33.4	39		7.25	39
		8.72	0		7.28	0
		20.9	33		1.73	33
			497			497
		12.2	60		1.7	60
		35.9	0		2.84	0
			1			1
		19.9	18		4.59	18
		6.88	8		0.7	8
		20.1	40		3.65	40
		14.5	20		2.12	20
		25.7	17		2.94	17
		20.7	206		5.84	206
		23.1	114		2.13	114
		19.5	106		24.7	106
		10.5	4		2.29	4
		20.3	42		19.2	42
		28.9	208		29	208
41-65		44.5	22		21.3	22
		36.8	212		29.1	212
		16.4	71		47.6	71
			10			10
		2.57	9		1.86	9
		22.7	313		18	313
		9.81	68		17.7	68
		40.3	220		15.5	220
			250			250
		30.4	277		29.5	277
		34	104		28	104
		45.6	383		53.8	383
		20.4	53		12.2	53
		28.2	52		37.3	52
			45			45
		27.4	306		33.6	306
		32.4	214		39.8	214
		59	29		58.2	29
		31.1	94		27	94
		36.8	370		27.2	370
		8.71	49		2.96	49
		37.3	52		55.9	52
		38.6	184		54.1	184
		21.3	76		41.9	76
		28.7	52		44.3	52
22-40			368			368
		32.6	77		20.3	77
		27.6	65		28.5	65
		42.9	105		51.5	105
		44	8		38.5	8
		49.6	233		47	233
		42.7	156		66.4	156
		20.4	296		34.3	296
		26.4	176		38.4	176
		30.6	81		26.3	81
		23.3	60		28.6	60
		34.7	251		30	251
		5.79	310		20.1	310
		45.2	152		46.1	152
		38.3	172		63.7	172
		46.9	240		39	240
		38.3	65		34.6	65
		40.7	135		51.2	135
		47.8	295		39.7	295
		49.4	510		53.9	510
		53.5	96		58.5	96
		36.1	110		69.5	110
		35.4	78		53.4	78

## Sheet: Fig. 3d
22-40			41-65			66+			22-40			41-65			66+
CD4 naive	S-specific response		CD4 naive	S-specific response		CD4 naive	S-specific response		CD8 naive	S-specific response		CD8 naive	S-specific response		CD8 Naïve	S-specific response
	368		44.5	22		33.4	39			368		21.3	22		7.25	39
32.6	77		36.8	212		8.72	0		20.3	77		29.1	212		7.28	0
27.6	65		16.4	71		20.9	33		28.5	65		47.6	71		1.73	33
42.9	105			10			497		51.5	105			10			497
44	8		2.57	9		12.2	60		38.5	8		1.86	9		1.7	60
49.6	233		22.7	313		35.9	0		47	233		18	313		2.84	0
42.7	156		9.81	68			1		66.4	156		17.7	68			1
20.4	296		40.3	220		19.9	18		34.3	296		15.5	220		4.59	18
26.4	176			250		6.88	8		38.4	176			250		0.7	8
30.6	81		30.4	277		20.1	40		26.3	81		29.5	277		3.65	40
23.3	60		34	104		14.5	20		28.6	60		28	104		2.12	20
34.7	251		45.6	383		25.7	17		30	251		53.8	383		2.94	17
5.79	310		20.4	53		20.7	206		20.1	310		12.2	53		5.84	206
45.2	152		28.2	52		23.1	114		46.1	152		37.3	52		2.13	114
38.3	172			45		19.5	106		63.7	172			45		24.7	106
46.9	240		27.4	306		10.5	4		39	240		33.6	306		2.29	4
38.3	65		32.4	214		20.3	42		34.6	65		39.8	214		19.2	42
40.7	135		59	29		28.9	208		51.2	135		58.2	29		29	208
47.8	295		31.1	94					39.7	295		27	94
49.4	510		36.8	370					53.9	510		27.2	370
53.5	96		8.71	49					58.5	96		2.96	49
36.1	110		37.3	52					69.5	110		55.9	52
35.4	78		38.6	184					53.4	78		54.1	184
			21.3	76								41.9	76
			28.7	52								44.3	52
