# Supplementary material for: Signs of immunosenescence correlate with poor outcome of mRNA COVID-19 vaccination in older adults
Source: Nat Aging. 2022 Oct 14;2(10):896–905. doi: 10.1038/s43587-022-00292-y (PMC10154205; doi:10.1038/s43587-022-00292-y)
Supplement: Supplementary file 6 — Source Data Fig. 4 [file 43587_2022_292_MOESM6_ESM.xlsx]

## Sheet: Fig. 4a
% CD4 senescent T cells age groups				% CD8 senescent T cells age groups
22-40	41-65	≥ 66		22-40	41-65	≥ 66
	3.05	1.96			38.3	35.7
5.6	1.39	18.8		45.2	26.9	34
1.11	0.32	11.7		28.8	3.76	62.9
1.25				15.4
0.9	17.3	16.3		35.3	70.3	74.9
0.29	5.81	1.22		10.1	50.8	71.6
0.12	0.29			4	44.9
0.091	0.2	0.31		7.72	26.6	59
0.96		6.32		19.7		45.5
5.56	0.11	0.69		48.3	16.3	15.2
0.86	0.15	4.61		28.7	15	49.4
6.52	0.18	6.17		37.9	12	71.7
0.23	0.27	5.57		8.61	33.8	35.6
0.81	0.27	9.96		19.8	11.5	60.1
0.047		0.23		2.22		32.3
3.85	1.58	16.7		40.3	22.4	76.1
0.61	7.19	0.16		16.4	30.8	16
0.27	0.82	0.28		12.9	6.84	27
1.98	2.75			30.2	46
0.38	6.95			15	42.2
0.35	2.57			15.4	41.8
0.023	0.21			0.98	8.16
0.1	2.23			6.16	15
	1.37				17.9
	0.091				5.22

## Sheet: Fig. 4b
Donor Age Group		CD4 Senescent	S-specific IFN ELISpot		CD8 Senescent	S-specific IFN ELISpot
≥66		1.96	39		35.7	39
		18.8	0		34	0
		11.7	33		62.9	33
			497			497
		16.3	60		74.9	60
		1.22	0		71.6	0
			1			1
		0.31	18		59	18
		6.32	8		45.5	8
		0.69	40		15.2	40
		4.61	20		49.4	20
		6.17	17		71.7	17
		5.57	206		35.6	206
		9.96	114		60.1	114
		0.23	106		32.3	106
		16.7	4		76.1	4
		0.16	42		16	42
		0.28	208		27	208
41-65		3.05	22		38.3	22
		1.39	212		26.9	212
		0.32	71		3.76	71
			10			10
		17.3	9		70.3	9
		5.81	313		50.8	313
		0.29	68		44.9	68
		0.2	220		26.6	220
			250			250
		0.11	277		16.3	277
		0.15	104		15	104
		0.18	383		12	383
		0.27	53		33.8	53
		0.27	52		11.5	52
			45			45
		1.58	306		22.4	306
		7.19	214		30.8	214
		0.82	29		6.84	29
		2.75	94		46	94
		6.95	370		42.2	370
		2.57	49		41.8	49
		0.21	52		8.16	52
		2.23	184		15	184
		1.37	76		17.9	76
		0.091	52		5.22	52
22-40			368			368
		5.6	77		45.2	77
		1.11	65		28.8	65
		1.25	105		15.4	105
		0.9	8		35.3	8
		0.29	233		10.1	233
		0.12	156		4	156
		0.091	296		7.72	296
		0.96	176		19.7	176
		5.56	81		48.3	81
		0.86	60		28.7	60
		6.52	251		37.9	251
		0.23	310		8.61	310
		0.81	152		19.8	152
		0.047	172		2.22	172
		3.85	240		40.3	240
		0.61	65		16.4	65
		0.27	135		12.9	135
		1.98	295		30.2	295
		0.38	510		15	510
		0.35	96		15.4	96
		0.023	110		0.98	110
		0.1	78		6.16	78

## Sheet: Fig. 4c
Donor Age Group		CD4 Senescent	S-specific CD4 IFNg		CD8 Senescent	S-specific CD8 IFNg
≥66		1.96	0.02		35.7	0
		18.8	0.04		34	0
		11.7	0.029		62.9	0.017
		16.3	0.054		74.9	0.015
		1.22	0.013		71.6	0.036
		0.31	0.01		59	0.023
		6.32	0		45.5	0.025
		0.69	0.07		15.2	0.1
		4.61	0.024		49.4	0.047
		6.17	0.043		71.7	0.015
		5.57	0.069		35.6	0.031
		9.96	0		60.1	0.001
		0.23	0.119		32.3	0.079
		16.7	0.006		76.1	0.015
		0.16	0.048		16	0.122
		0.28	0.159		27	0
41-65		3.05	0.122		38.3	0.046
		1.39	0.116		26.9	0.191
		0.32	0.069		3.76	0.079
		17.3	0.017		70.3	0.019
		5.81	0.202		50.8	0.171
		0.29	0.03		44.9	0.08
		0.2	0.05		26.6	0.151
		0.11	0.08		16.3	0.55
		0.15	0.037		15	0.019
		0.18	0.111		12	2.812
		0.27	0.073		33.8	0.055
		0.27	0.053		11.5	0.048
		1.58	0.118		22.4	0.387
		7.19	0.156		30.8	0.154
		0.82	0.1		6.84	0.019
		2.75	0.046		46	0.053
		6.95	0.44		42.2	0.338
		2.57	0.158		41.8	0.015
		0.21	0.073		8.16	0.61
		2.23	0.076		15	0.103
		1.37	0.042		17.9	0.041
		0.091	0.05		5.22	0.136
22-40
		5.6	0.103		45.2	0.017
		1.11	0.09		28.8	0.17
		1.25	0.036		15.4	0.001
		0.9	0.021		35.3	0.014
		0.29	0.434		10.1	1.78
		0.12	0.169		4	0.024
		0.091	0.153		7.72	0.036
		0.96	0.131		19.7	0.091
		5.56	0.312		48.3	0.33
		0.86	0.14		28.7	0.03
		6.52	0.118		37.9	0.052
		0.23	0.17		8.61	0.25
		0.81	0.121		19.8	0.061
		0.047	0.194		2.22	0.073
		3.85	0.316		40.3	0.137
		0.61	0.112		16.4	0.085
		0.27	0.118		12.9	0.182
		1.98	0.157		30.2	0.072
		0.38	0.156		15	0.624
		0.35	0.201		15.4	0.04
		0.023	0.083		0.98	0.05
		0.1	0.146		6.16	0.075

## Sheet: Fig. 4d
cTfh total (%)
	22-40		41-65		≥ 66
			12.44		11.38
	16.01		14.39		9.13
	8.56		20.41		9.2
	10.33
	16.12		7.6		11.52
	13.2		9.58		6.12
	13.6		12.17
	10.89		14.65		8.4
	11.53				18.34
	12.91		10.41		20.93
	11.8		7.5		24.48
	10.19		9.85		7.38
	18.19		12.83		10.4
	9		12.3		9.97
	15.57				11.32
	11.24		13.97		19.13
	9.83		15		13.13
	9.27		12.27		14.11
	8.8		13.89
	7.71		10.01
	12.07		17.02
	11.44		14.59
	9.95		22.22
			12.21
			10.55

## Sheet: Fig. 4e
	IFNg				IL-2				TNFa
	22-40	41-65	≥ 66		22-40	41-65	≥ 66		22-40	41-65	≥ 66
		0.122	0.057			0.48	0.121			0.54	0.06
	0.103	0.116	0.08		0.542	0.834	0.019		0.5	0.66	0.3
	0.09	0.069	0		0.26	0.287	0.188		0.51	0.11	0.22
	0.036				0.173				0.21
	0.021	0.017	0.11		0.145	0.153	0.294		0.36	0.19	0.13
	0.434	0.202	0.033		0.685	0.237	0.085		0.21	0	0.13
	0.169	0.03			0.544	0.32			0.28	0.41
	0.153	0.05	0.063		0.333	0.354	0.131		0.27	0.28	0.33
	0.131		0.001		0.293		0		0.21		0.09
	0.312	0.08	0.05		0.11	0.243	0.06		0.19	0.24	0
	0.14	0.037	0.03		0.27	0.54	0.243		0.15	0.36	0.09
	0.118	0.111	0.3		0.38	0.606	0.254		0.01	0.4	0.32
	0.17	0.073	0.198		0.258	0.357	0.299		0.34	0.2	0.63
	0.121	0.053	0.02		0.407	0.092	0.116		0.3	0.16	0.16
	0.194		0.488		0.351		0.723		0.35		0.48
	0.316	0.118	0.006		1.14	0.317	0.027		0.9	0.28	0.08
	0.112	0.156	0.155		0.323	1.318	0.283		0.15	0.8	0.02
	0.118	0.1	0.266		0.85	0.251	0.585		0.19	0	0.48
	0.157	0.046			0.465	0.128			0.23	0.11
	0.156	0.44			0.66	0.756			0.45	1.47
	0.201	0.158			0.27	0.517			0.29	0.15
	0.083	0.073			0.247	0.237			0	0.12
	0.146	0.076			0.902	0.084			0.49	0.12
		0.042				0.282				0
		0.05				0.158				0.24

## Sheet: Fig. 4f
%		22-40				41-65				66+
		S1	S2			S1	S2			S1	S2
		48	52			73	27			10	90
		61	39			89	11			0	100
		39	61			51	49			56	44
		34	66			69	31			55	45
		54	46			85	15			0	100
		50	50			55	45			50	50
		41	59			79	21			15	85
		58	42			29	71			47	53
		26	74			27	73			8	92
		24	76			62	38			30	70
		27	73			25	75			15	85
		65	35			35	65			43	57
		73	27			44	56			65	35
		43	57			16	84
		66	34			36	64
		57	43			73	27
		38	62			48	52
		44	56			46	54
		72	28			37	63
		8	92			41	59
		31	69			26	74
		56	44			45	55
						65	35
