# Supplementary material for: Signs of immunosenescence correlate with poor outcome of mRNA COVID-19 vaccination in older adults
Source: Nat Aging. 2022 Oct 14;2(10):896–905. doi: 10.1038/s43587-022-00292-y (PMC10154205; doi:10.1038/s43587-022-00292-y)
Supplement: Supplementary file 7 — Source Data Extended Data Fig. 1 [file 43587_2022_292_MOESM7_ESM.xlsx]

## Sheet: Ext. Fig. 1a
Donor Age Group	CharlsonIdx	Spike ELISpot
≥66	7	39
	8	0
	8	33
	7	497
	6	60
	6	0
	7	1
	6	18
	8	8
	6	40
	8	20
	7	17
	5	206
	7	114
	6	106
	6	4
	4	42
	4	208
41-65	2	22
	2	212
	3	71
	2	10
	4	9
	1	313
	3	68
	1	220
	1	250
	1	277
	3	104
	1	383
	1	53
	1	52
	1	45
	1	306
	2	214
	1	29
	0	94
	2	370
	0	49
	0	52
	0	184
	0	76
	0	52
22-40	0	368
	0	77
	2	65
	0	105
	0	8
	0	233
	0	156
	0	296
	0	176
	0	81
	0	60
	1	251
	0	310
	0	152
	0	172
	0	240
	0	65
	0	135
	0	295
	0	510
	0	96
	0	110
	0	78

## Sheet: Ext. Fig. 1b
Donor Age Group	daysSinceFirstVaccineShot	Spike- IFNg ELISpot
≥66	44	39
	44	0
	44	33
	42	497
	44	60
	42	0
	44	1
	44	18
	44	8
	44	40
	44	20
	42	17
	44	206
	44	114
	42	106
	42	4
	42	42
	42	208
41-65	42	22
	42	212
	67	71
	42	10
	44	9
	60	313
	42	68
	55	220
	42	250
	55	277
	42	104
	47	383
	65	53
	81	52
	60	45
	44	306
	42	214
	62	29
	60	94
	44	370
	42	49
	49	52
	42	184
	44	76
	42	52
22-40	42	368
	42	77
	62	65
	62	105
	44	8
	67	233
	60	156
	60	296
	63	176
	51	81
	67	60
	64	251
	60	310
	60	152
	60	172
	47	240
	63	65
	58	135
	60	295
	56	510
	62	96
	74	110
	58	78

## Sheet: Ext. Fig. 1c
	22-40	41-65	≥ 66
	285	60	151
	163	152	206
	23	39	225
	93	60	222
	68	31	281
	75	61	24
	267	102	208
	274	275	85
	81	256	290
	235	312	188
		84	39
	60	141
	290	48
	159	368	312
	152	25	110
	178	308	150
	21	202	33
	63	208	178
	161	184
	202
	296	119
	308	157
	34	76
		44
		256

## Sheet: Ext. Fig. 1d
	22-40	41-65	≥ 66
		3500	7635
	13546	9576	2438
	2047	969	9708
	8020	6854	12244
	8296	11823	19547
	2368		4076
	4767	3678	11988
		3839	6936
	3157	9998	7821
	8413	1693	4872
	2643	2125	3293
	12003	956	8857
	5814	1893	12390
	4076		21188
	3072	2333	6560
	7702	2706	17658
	2851	7480	14859
	5544	932	5869
	16648	14646
	5772	10460
	2272	7746
	2020	1741
	1078	2920
		10940
		1107

## Sheet: Ext. Fig. 1e
	patientAgeAtFirstBloodsample	S-specific response
	99	70
	88	23
	87	153
	85	76
	85	2
	84	68
	83	24
	82	28
	81	795
	81	70
	79	76
	79	46
	79	106
	75	52
	61	20
	61	26
	61	168
	59	112
	59	114
	58	5
	58	174
	55	125
	55	33
	54	72
	53	216
	52	12
	51	108
	49	57
	46	73
	45	328
	43	165
	42	44
	41	41
	40	62
	36	50
	36	31
	34	26
	33	6
	32	46
	29	66
	28	141
	28	70
	27	415
	25	178
	24	25
	22	17

## Sheet: Ext. Fig. 1f
Donor Age Group	S	Nu	M
≥66	70	42	98
	2	8	6
	23	0	0
	153	86	98
	76	2	10
	2	9	0
	68	8	6
	24	20	16
	28	48	31
	795	68	93
	70	37	29
	76	43	32
	46	35	54
	106	122	48
	52	38	0
41-65	20	81	15
	26	29	4
	168	15	65
	112	138	86
	114	45	33
	5	15	25
	174	66	32
	125	177	31
	33	51	24
	72	33	32
	216	100	114
	12	1	1
	108	86	102
	57	29	10
	73	15	23
	328	74	114
	165	115	133
	44	21	12
	41	38	73
22-40	62	54	72
	153	61	7
	50	15	0
	30	18	6
	31	80	33
	26	0	0
	6	9	4
	46	34	38
	66	42	2
	141	41	28
	70	36	1
	415	243	106
	178	276	80
	25	10	2
	17	20	6
