# Supplementary material for: Signs of immunosenescence correlate with poor outcome of mRNA COVID-19 vaccination in older adults
Source: Nat Aging. 2022 Oct 14;2(10):896–905. doi: 10.1038/s43587-022-00292-y (PMC10154205; doi:10.1038/s43587-022-00292-y)
Supplement: Supplementary file 8 — Source Data Extended Data Fig. 3 [file 43587_2022_292_MOESM8_ESM.xlsx]

## Sheet: Ext. Fig. 3a
IFNg			IL-2			TNFa
41-65	≥ 66		41-65	≥ 66		41-65	≥ 66
0.168	0.082		0.111	0.05		0.16	0.07
0.163	0.028		0.099	0.11		0.05	0.05
0.049	0.191		0.054	0.218		0.05	0.25
0.11	0.168		0.064	0.129		0.09	0.23
0.12	0.144		0.107	0.188		0.11	0.2
0.048	0.065		0.097	0.041		0.17	0.07
0.094	0		0.085	0		0.06	0.01
0	0.564		0.069	0.561		0.08	0.34
0.57	0.376		0.578	0.26		0.43	0.23
0.285			0.21			0.2
0.062			0.059			0.15
0.078			0.127			0.15

## Sheet: Ext. Fig. 3b
IFNg			IL-2			TNFa
41-65	≥ 66		41-65	≥ 66		41-65	≥ 66
0	0.004		0.168	0.082		0	0.05
0.009	0.016		0.163	0.028		0	0.01
0.01	0.003		0.049	0.191		0.018	0.03
0	0		0.11	0.168		0	0.093
0.007	0.003		0.12	0.144		0.014	0.01
0	0		0.048	0.065		0.06	0.02
0	0		0.094	0		0.101	0
0	0.008		0	0.564		0.06	0.006
0.012	0.022		0.57	0.376		0.24	0
0.003			0.285			0.01
0.013			0.062			0.05
0			0.078			0.04

## Sheet: Ext. Fig. 3c
IFNg			IL-2			TNFa
22-40	41-65	≥ 66	22-40	41-65	≥ 66	22-40	41-65	≥66
1.96	1.21	3.29	0.98	0.21	1.63	3.38	2.78	1.98
2.01	3.36	1.56	2.89	1.04	1.15	4.07	2.97	1.2
3.47	3.89	4.94	1.97	1.25	0.56	2.19	2.94	2.69
3.62	3.75	3.18	1.02	0.41	0.42	3.63	1.4	2.3
8.51	4.29	1.55	0.73	0.39	1.67	3.31	2.33	2.4
2.21	2.42	3.33	1	0.75	0.27	1.84	3.48	2.41
2.07	6.54	7.53	1.04	0.5	1.88	9.47	2.04	3.94
3.16	2.07	8.02	0.92	1.01	0.52	1.58	3.74	2.7
2.56	10.36	2.63	1.58	0.91	0.66	2.67	3.64	3
9.54	1.82	7.7	0.51	1.47	0.63	2.25	3.08	5.3
4.44	3.71	2.56	0.81	0.98	1.78	4.34	3.33	3.38
5.26	6.87	9.82	0.85	0.69	0.54	3.02	2.26	3.36
4.53	0.53	2.32	0.27	0.6	0.57	1.22	1.56	1.22
3.28	1.18	10.34	1.15	1.59	0.65	2.07	1.27	2.75
2.47	1.14	5.56	2.07	0.55	0.35	1.68	1.5	2.18
2.06	1.44	3.66	0.87	0.44	2.51	3.04	1.09	4.49
2.39	4.52		0.81	1.23		2	5.05
3.74	4.06		0.44	0.95		2.29	3.15
5.66	0.94		0.89	0.78		1.74	2.2
2.07	3.97		2.63	1.65		3.54	3.31
2.75	2.25		0.75	0.4		1.32	1.42
1.91	3.99		0.61	0.76		2.81	1.54

## Sheet: Ext. Fig. 3d
IFNg			IL-2			TNFa
22-40	41-65	≥ 66	22-40	41-65	≥ 66	22-40	41-65	≥66
2.24	4.136	4.667	0.086	0.031	0.146	0.63	1.14	0.753
4.205	8.15	3.802	0.42	0.277	0.079	1.449	0.72	0.16
2.72	5.293	6.625	0.212	0.216	0.043	0.51	0.55	0.6
7.402	7.177	6.201	0.106	0.168	0.064	1.41	1	0.7
16.642	2.598	11.449	0.053	0.043	0.302	1.63	0.63	1.44
2.284	1.734	4.801	0.17	0.095	0.024	0.675	0.631	1.17
2.56	4.873	12.469	0.208	0.014	0.04	2.28	0.303	2.716
3.651	2.58	9.657	0.128	0.65	0.009	0.37	2.056	0.7
3.073	6.744	11.148	0.283	0.235	0.036	0.55	1.18	1.25
6.897	4.909	7.68	0.071	0.154	0.094	0.68	1.691	2.2
5.785	4.384	12.139	0.043	0.255	0.146	2.02	1.1	1.28
5.742	8.827	18.86	0.039	0.141	0.017	0.66	1.05	2.41
4.82	1.63	7.344	0.025	0.74	0.022	0.38	1.79	1.005
6.11	6.162	4.69	0.075	0.368	0.017	1.08	0.771	0.92
2.849	3.321	7.457	0.941	0.041	0.012	0.35	0.85	1.51
3.121	6.99	6.363	0.143	0.1	0.112	1.119	1.08	1.49
3.421	6.693		0.138	0.018		0.93	0.57
5.017	4.161		0.066	0.039		0.899	1.9
7.3	2.68		0.019	0.345		0.67	0.91
2.305	2.259		0.383	1.28		1.2	1.13
4.27	2.851		0.062	0.153		0.67	0.47
2.468	5.507		0.115	0.097		0.875	1.07
