# Supplementary material for: Signs of immunosenescence correlate with poor outcome of mRNA COVID-19 vaccination in older adults
Source: Nat Aging. 2022 Oct 14;2(10):896–905. doi: 10.1038/s43587-022-00292-y (PMC10154205; doi:10.1038/s43587-022-00292-y)
Supplement: Supplementary file 9 — Source Data Extended Data Fig. 4 [file 43587_2022_292_MOESM9_ESM.xlsx]

## Sheet: Ext. Fig. 4
	CM				EM				EMRA
	22-40	41-65	>66		22-40	41-65	>66		22-40	41-65	>66
		27.3	50			66	41.2			6.69	8.82
	26.9	25	48.8		67.1	71.6	46.5		5.99	3.39	4.69
	25.4	36.7			69	61.4			5.64	1.81
	39	20.9	28		55.2	76.2	70.1		5.84	2.92	1.91
	27.7	54.3	62.5		71.4	45.2	33.9		0.92	0.46	3.57
	33.7	47.4	46.8		63.3	51.1	50.9		3	1.55	2.33
	32.5		45.7		65.9		51.9		1.57		2.47
	39.5	39.6	35.5		57.5	55.2	60.5		3	5.22	3.95
	33.2	49.8	36.4		64.3	47.6	61.9		2.55	2.64	1.62
	27.5	40.4	52.2		63.4	54.9	44.3		9.06	4.7	3.45
	26.9	32.8	56.2		67.1	64.8	40.4		5.94	2.39	3.46
	25.9	54.1	72.4		73.8	44	25.9		0.38	1.83	1.62
	36.8		18.4		61.2		80.1		2.01		1.44
	31.8	39.6			66.1	57.3			2.04	3.06
	21.9	20.1			75.2	76.5			2.93	3.41
	27.1	20.9			71.1	29.1			1.77	5
	25.2	54.5			69.6	41.6			5.14	3.86
	24.6	28.2			66.8	69.1			8.57	2.71
	19.9	25			78.4	71.3			1.68	3.67
	42.7	56.4			54.9	40.3			2.37	3.29
	35.6	43.1			62.1	52.3			2.26	4.59
	23.2	35.1			72.9	60.8			3.91	4.08
		28.2				69.2				2.5
