# Supplementary material for: Signs of immunosenescence correlate with poor outcome of mRNA COVID-19 vaccination in older adults
Source: Nat Aging. 2022 Oct 14;2(10):896–905. doi: 10.1038/s43587-022-00292-y (PMC10154205; doi:10.1038/s43587-022-00292-y)
Supplement: Supplementary file 10 — Source Data Extended Data Fig. 5 [file 43587_2022_292_MOESM10_ESM.xlsx]

## Sheet: Ext. Fig. 5a
Donor Age Group	CD4 Naïve	S-specific CD4 IFNg
≥66	33.4	0.02
	8.72	0.04
	20.9	0.029
	12.2	0.054
	35.9	0.013
	19.9	0.01
	6.88	0
	20.1	0.07
	14.5	0.024
	25.7	0.043
	20.7	0.069
	23.1	0
	19.5	0.119
	10.5	0.006
	20.3	0.048
	28.9	0.159
41-65	44.5	0.122
	36.8	0.116
	16.4	0.069
	2.57	0.017
	22.7	0.202
	9.81	0.03
	40.3	0.05
	30.4	0.08
	34	0.037
	45.6	0.111
	20.4	0.073
	28.2	0.053
	27.4	0.118
	32.4	0.156
	59	0.1
	31.1	0.046
	36.8	0.44
	8.71	0.158
	37.3	0.073
	38.6	0.076
	21.3	0.042
	28.7	0.05
22-40
	32.6	0.103
	27.6	0.09
	42.9	0.036
	44	0.021
	49.6	0.434
	42.7	0.169
	20.4	0.153
	26.4	0.131
	30.6	0.312
	23.3	0.14
	34.7	0.118
	5.79	0.17
	45.2	0.121
	38.3	0.194
	46.9	0.316
	38.3	0.112
	40.7	0.118
	47.8	0.157
	49.4	0.156
	53.5	0.201
	36.1	0.083
	35.4	0.146

## Sheet: Ext. Fig. 5b
Donor Age Group	CD8 Naïve	S-specific CD8 IFNg
≥66	7.25	0
	7.28	0
	1.73	0.017
	1.7	0.015
	2.84	0.036
	4.59	0.023
	0.7	0.025
	3.65	0.1
	2.12	0.047
	2.94	0.015
	5.84	0.031
	2.13	0.001
	24.7	0.079
	2.29	0.015
	19.2	0.122
	29	0
41-65	21.3	0.046
	29.1	0.191
	47.6	0.079
	1.86	0.019
	18	0.171
	17.7	0.08
	15.5	0.151
	29.5	0.55
	28	0.019
	53.8	2.812
	12.2	0.055
	37.3	0.048
	33.6	0.387
	39.8	0.154
	58.2	0.019
	27	0.053
	27.2	0.338
	2.96	0.015
	55.9	0.61
	54.1	0.103
	41.9	0.041
	44.3	0.136
22-40
	20.3	0.017
	28.5	0.17
	51.5	0.001
	38.5	0.014
	47	1.78
	66.4	0.024
	34.3	0.036
	38.4	0.091
	26.3	0.33
	28.6	0.03
	30	0.052
	20.1	0.25
	46.1	0.061
	63.7	0.073
	39	0.137
	34.6	0.085
	51.2	0.182
	39.7	0.072
	53.9	0.624
	58.5	0.04
	69.5	0.05
	53.4	0.075

## Sheet: Ext. Fig. 5c
Donor Age Group	S	CD4 CM	CD4 EM	CD4 EMRA
≥66	39	49.6	15.9	1.1
	0	32.6	49.7	8.91
	33	45.5	32.1	1.42
	497
	60	35.8	50.2	1.79
	0	49.8	12.5	1.77
	1
	18	58.1	21.3	0.7
	8	48.8	42.8	1.57
	40	47.7	30.9	1.31
	20	54.1	30.3	1.05
	17	41.2	31.6	1.47
	206	37.9	40.9	0.47
	114	47.7	27.9	1.33
	106	70.6	9.19	0.72
	4	50.5	38.3	0.66
	42	70.5	8.82	0.29
	208	42.2	27.5	1.36
41-65	22	39.4	11.8	4.33
	212	46.3	16.2	0.77
	71	53.9	28.3	1.36
	10
	9	30.5	62.2	4.66
	313	45.6	30.4	1.23
	68	71.9	18	0.23
	220	43.6	15.3	0.86
	250
	277	49	19.1	1.52
	104	49.4	14.7	1.95
	383	42.6	10.4	1.44
	53	64.6	14.6	0.41
	52	53.1	18.1	0.55
	45
	306	46.9	24.4	1.23
	214	30.4	32.5	4.7
	29	21.1	12.5	7.48
	94	45.9	20.8	2.13
	370	30.4	30.9	1.82
	49	62.7	28.2	0.41
	52	49	13	0.64
	184	40.6	19.4	1.48
	76	48.4	28.8	1.6
	52	36.7	32.6	1.88
22-40	368
	77	31.2	32.7	3.48
	65	46.9	23.7	1.88
	105	37.8	16.5	2.77
	8	37.3	16	2.71
	233	32.9	16.7	0.89
	156	39.6	16.4	1.2
	296	53.9	25.2	0.45
	176	48.8	22.5	2.34
	81	42	25.4	1.92
	60	54.5	20.6	1.55
	251	27.4	34.1	3.77
	310	41.5	51.8	0.89
	152	33.8	18.9	2.12
	172	44.8	15.8	1.17
	240	29.8	19.7	3.58
	65	38.6	21.3	1.82
	135	35.3	21.5	2.49
	295	28.7	20.7	2.83
	510	31.7	17.2	1.68
	96	32.5	12.7	1.24
	110	43	19	1.91
	78	43.4	18.9	2.3

## Sheet: Ext. Fig. 5d
Donor Age Group	S	CD8 CM	CD8 EM	CD8 EMRA
≥66	39	12.5	48.8	31.4
	0	12.6	48.7	31.4
	33	9.88	21.1	67.3
	497
	60	2.55	69	26.7
	0	7.71	37.9	51.6
	1
	18	17.9	72.4	5.14
	8	8.42	51.9	38.9
	40	18.7	34.5	43.2
	20	13.5	49.1	35.2
	17	2.53	63.2	31.4
	206	18.4	56.7	19
	114	10.6	22.7	64.5
	106	23.5	43.3	8.45
	4	5.18	61.8	30.8
	42	26.6	44.4	9.76
	208	11.5	53.4	6.13
41-65	22	8.08	25.8	44.9
	212	23.2	34.9	12.7
	71	24.7	23.1	4.54
	10
	9	2.26	39	56.9
	313	11.1	39	32
	68	17.4	28.4	36.5
	220	14.8	54.2	15.6
	250
	277	17.7	41.4	11.4
	104	25.3	40.4	6.32
	383	9.12	20.9	16.2
	53	20.5	63.4	3.95
	52	23.1	38.2	1.4
	45
	306	9.33	37.9	19.1
	214	6.73	41	12.5
	29	9.82	10	21.9
	94	6.99	57.5	8.47
	370	9.56	28.8	34.4
	49	7.32	20.9	68.9
	52	12.4	22.7	8.93
	184	12	27.6	6.27
	76	16.7	32.9	8.44
	52	12.7	31.7	11.3
22-40	368
	77	7.11	43	29.6
	65	8.12	38.1	25.3
	105	9.76	20.3	18.4
	8	7.55	26	27.9
	233	7.4	37.7	7.85
	156	11.2	19.5	2.96
	296	14.5	46.8	4.43
	176	22.2	29.6	9.78
	81	6.33	28.1	39.3
	60	10.3	38	23.2
	251	5.87	26.8	37.3
	310	27.5	45.1	7.35
	152	13.7	31.8	8.32
	172	14.7	17.6	4.03
	240	4.76	29.7	26.6
	65	11	41.2	13.2
	135	6.25	28.6	14
	295	5.57	24	30.8
	510	7.34	29.6	9.24
	96	7.34	25.7	8.46
	110	12.2	14.1	4.18
	78	15.6	23	8.01

## Sheet: Ext. Fig. 5e
Donor Age Group	CD4 naive	Influenza
≥66	33.4	151
	8.72	206
	20.9	225
		222
	12.2	281
	35.9	24
		208
	19.9	85
	6.88	290
	20.1	188
	14.5	39
	25.7
	20.7
	23.1	312
	19.5	110
	10.5	150
	20.3	33
	28.9	178
41-65	44.5	60
	36.8	152
	16.4	39
		60
	2.57	31
	22.7	61
	9.81	102
	40.3	275
		256
	30.4	312
	34	84
	45.6	141
	20.4	48
	28.2	368
		25
	27.4	308
	32.4	202
	59	208
	31.1	184
	36.8
	8.71	119
	37.3	157
	38.6	76
	21.3	44
	28.7	256
22-40		285
	32.6	163
	27.6	23
	42.9	93
	44	68
	49.6	75
	42.7	267
	20.4	274
	26.4	81
	30.6	235
	23.3
	34.7	60
	5.79	290
	45.2	159
	38.3	152
	46.9	178
	38.3	21
	40.7	63
	47.8	161
	49.4	202
	53.5	296
	36.1	308
	35.4	34

## Sheet: Ext. Fig. 5f
Donor Age Group	CD8 Naïve	Influenza
≥66	7.25	151
	7.28	206
	1.73	225
		222
	1.7	281
	2.84	24
		208
	4.59	85
	0.7	290
	3.65	188
	2.12	39
	2.94
	5.84
	2.13	312
	24.7	110
	2.29	150
	19.2	33
	29	178
41-65	21.3	60
	29.1	152
	47.6	39
		60
	1.86	31
	18	61
	17.7	102
	15.5	275
		256
	29.5	312
	28	84
	53.8	141
	12.2	48
	37.3	368
		25
	33.6	308
	39.8	202
	58.2	208
	27	184
	27.2
	2.96	119
	55.9	157
	54.1	76
	41.9	44
	44.3	256
22-40		285
	20.3	163
	28.5	23
	51.5	93
	38.5	68
	47	75
	66.4	267
	34.3	274
	38.4	81
	26.3	235
	28.6
	30	60
	20.1	290
	46.1	159
	63.7	152
	39	178
	34.6	21
	51.2	63
	39.7	161
	53.9	202
	58.5	296
	69.5	308
	53.4	34

## Sheet: Ext. Fig. 5g
Donor ID	CD4 Naive	IFNg ELIspot
≥66	3.89	70
	15.9	23
	32.3	153
	2.82	76
	3.32	68
	2.95	24
	4.28	76
	46.3	106
	18.7	52
41-65	40.8	112
	7.52	114
	31.6	5
	22.5	174
	41.8	125
	32.1	72
	29.8	57
	16.1	73
	35	328
	26.4	165
	26.7	44
	46.6	41
22-40	18.4	26
	39.3	17

## Sheet: Ext. Fig. 5h
Donor ID	CD8 Naïve	IFNg ELIspot
≥66	1.58	70
	4.2	23
	12.3	153
	7.99	76
	3.44	68
	4.4	24
	14.6	76
	20.6	106
	5.91	52
41-65	52	112
	5.93	114
	7.71	5
	28.4	174
	31.9	125
	37.3	72
	48.2	57
	28.3	73
	25.5	328
	18	165
	26.6	44
	54.1	41
22-40	27.7	26
	60.9	17

## Sheet: Ext. Fig. 5i
S1				S2
22-40	41-65	≥ 66		22-40	41-65	≥ 66
175	16	4		193	6	35
47	188	0		30	24	33
25	36	279		40	35	218
36	215	33		69	99	27
127	58	0		107	10	18
77	120	20		79	100	20
120	198	3		176	52	17
103	81	8		73	196	9
21	28	16		60	76	190
15	239	34		45	144	80
67	13	16		184	40	90
202	18	18		108	34	24
111	20	136		41	25	72
75	48			97	258
158	76			82	138
37	21			28	8
51	45			84	49
129	172			165	198
366	18			144	31
8	21			88	31
34	48			76	136
44	34			34	42
	34				18

## Sheet: Ext. Fig. 5j
	22-40			41-65			≥ 66
	S1	S2		S1	S2		S1	S2
	67.7	32.3		80	20		57.1	42.9
	49.7	50.3		65.4	34.6		82.6	17.4
	42	58		17.3	82.7		80.4	19.6
	93.3	6.7		85.7	14.3		65.8	34.2
	9.7	90.3		31.6	68.4		52.9	47.1
	7.7	92.3		18.4	81.6		100	0
	41.3	58.7		55.2	44.8		28.6	71.4
	42.4	57.6		51.5	48.5		51.3	48.7
	34	66		50	50		64.3	35.7
	12	88		53.7	46.3		27.6	72.4
	53	47		44.4	55.6		47.8	52.2
	42.7	57.3		57.9	42.1		69.8	30.2
	88	12		0	100		76.9	23.1
	64.7	35.3		89	11
				53.9	46.1
				61.4	38.6
				80.5	19.5
