# Supplementary material for: Signs of immunosenescence correlate with poor outcome of mRNA COVID-19 vaccination in older adults
Source: Nat Aging. 2022 Oct 14;2(10):896–905. doi: 10.1038/s43587-022-00292-y (PMC10154205; doi:10.1038/s43587-022-00292-y)
Supplement: Supplementary file 11 — Source Data Extended Data Fig. 6 [file 43587_2022_292_MOESM11_ESM.xlsx]

## Sheet: Ext. Fig. 6a
	22-40						41-65						66+
		CMV+		CMV-				CMV+		CMV-				CMV+		CMV-
				0.29				3.05		0.32				1.96		0.16
		5.6		0.12				1.39		0.2				18.8		0.28
		1.11		0.091						0.11				11.7
		1.25		0.86				17.3		0.15
		0.9		0.23				0.29		0.18				16.3
		0.96		0.81						0.27				1.22
		5.56		0.047				1.58		0.27
		6.52		0.27				7.19		0.82				0.31
		3.85		0.38				2.75		0.21				6.32
		0.61		0.35				6.95						0.69
		1.98		0.023				2.57						4.61
				0.1				2.23						6.17
								1.37						5.57
								0.091						9.96
														0.23
														16.7

## Sheet: Ext. Fig. 6b
	22-40						41-65						66+
		CMV+		CMV-				CMV+		CMV-				CMV+		CMV-
				10.1				38.3		3.76				35.7		16
		45.2		4				26.9		26.6				34		27
		28.8		7.72						16.3				62.9
		15.4		28.7				70.3		15
		35.3		8.61				44.9		12				74.9
		19.7		19.8						33.8				71.6
		48.3		2.22				22.4		11.5
		37.9		12.9				30.8		6.84				59
		40.3		15				46		8.16				45.5
		16.4		15.4				42.2						15.2
		30.2		0.98				41.8						49.4
				6.16				15						71.7
								17.9						35.6
								5.22						60.1
														32.3
														76.1

## Sheet: Ext. Fig. 6d
	EM				EMRA
	22-40	41-65	>66		22-40	41-65	>66
		14	47.3			84.5	50.3
	49	61.6	28.3		48.3	36.3	70.5
	45.6	67.6	19.4		51.8	25	78.8
	36.7				59.9
	38.2	29.8	66.9		59.2	67.5	30.9
	65.5	44.9	35.6		32.7	53.7	62.6
	78	27.2			19.2	71.9
	64.4	50	92.6		33.3	47.6	6.35
	72.9		37.9		24.5		59.9
	31.8	52.2	29.6		66.7	45.8	68.7
	49.1	73.9	52.3		48.2	24.9	45.8
	31.3	27.6	66.8		66.6	70	32.1
	68.1	89.1	72.5		30.2	9.21	24.8
	69.9	93.4	21.6		27	2.75	76.5
	66.4		78		30.4		19.2
	45.7	51	60.2		51.8	47.2	38.3
	58.8	68.3	70.8		38.3	30.1	25.9
	42.7	13.9	82.1		55	82.3	16
	31	84.8			67	13.8
	60.4	40.5			37.5	56.9
	68.5	16.8			29.3	82.4
	66.6	39.3			28	57.6
	48.8	71.3			48.2	25.9
		72.4				24.4
		61.7				36.2
